# Supplementary material for: Glutamine Synthetase 1 Functions in Spermatogenesis in the Silkworm, Bombyx mori
Source: Insects. 2026 Jan 24;17(2):135. doi: 10.3390/insects17020135 (PMC12940822; doi:10.3390/insects17020135)
Supplement: Supplementary file 1 [file insects-17-00135-s001.zip]

Archive with 7 entries (7 files):
- Figure S1.pdf
- Figure S2.pdf
- Table S1.pdf
- Table S2.xlsx
- Table S3.xlsx
- Table S4.xlsx
- Table S5.xlsx
