# Supplementary material for: Glutamine Synthetase 1 Functions in Spermatogenesis in the Silkworm, Bombyx mori
Source: Insects. 2026 Jan 24;17(2):135. doi: 10.3390/insects17020135 (PMC12940822; doi:10.3390/insects17020135)
Supplement: Supplementary file 1 [file insects-17-00135-s001.zip › Table S2.xlsx]

## Sheet: Sheet1
Table S2. Ramachandran statistics
Residues in most favoured regions [A,B,L]	238	0.912
Residues in additional allowed regions [a,b,1,p]	22	0.084
Residues in generously allowed regions [~a,~b,~l,~p]	1	0.004
Residues in disallowed regions	0	0
Number of non-glycine and non-proline residues	261	1
Number of end-residues (excl. Gly and Pro)	2
Number of glycine residues (shown as triangles)	27
Number of proline residues	16
Total number of residues	306
