# Supplementary material for: Glutamine Synthetase 1 Functions in Spermatogenesis in the Silkworm, Bombyx mori
Source: Insects. 2026 Jan 24;17(2):135. doi: 10.3390/insects17020135 (PMC12940822; doi:10.3390/insects17020135)
Supplement: Supplementary file 1 [file insects-17-00135-s001.zip › Table S3.xlsx]

## Sheet: Sheet1
Table S3. Evaluation of LibDockScore in the Virtual Screening of Small-Molecule Inhibitors
Protein	Compound name	Libdockscore
GS1	Corixetan	212.931
	Pelcitoclax	200.345
	[Des-Arg9]-BRADYKININ	198.771
	l-ascorbic acid	185.725
	Flavin adenine dinucleotide disodium	183.303
	Ethylhexyl triazone	183.19
	Paliperidone Palmitate	181.196
	Aciclovir	111.593
