# Supplementary material for: Glutamine Synthetase 1 Functions in Spermatogenesis in the Silkworm, Bombyx mori
Source: Insects. 2026 Jan 24;17(2):135. doi: 10.3390/insects17020135 (PMC12940822; doi:10.3390/insects17020135)
Supplement: Supplementary file 1 [file insects-17-00135-s001.zip › Table S4.xlsx]

## Sheet: contribution
Table S3. Per-residue energy contribution
Inhibitor	Residues index	Residues	vdw	ele	mm(vdw+ele)	pb	sa	mmpbsa(mm+pb+sa)	mmpbsa standard error
L-methionine-DL-sulfoximine(MSX)	1	1MET	0	0.005	0.005	0.004	0	0.009	0.00163299
L-methionine-DL-sulfoximine(MSX)	2	2VAL	0	0	0	-0.001	0	-0.001	0.000471405
L-methionine-DL-sulfoximine(MSX)	3	3PRO	0	-0.001	-0.001	-0.001	0	-0.001	0
L-methionine-DL-sulfoximine(MSX)	4	4LYS	0	0.00166667	0.00166667	0.00633333	0	0.00833333	0.000272166
L-methionine-DL-sulfoximine(MSX)	5	5TRP	0	0	0	-0.002	0	-0.002	0
L-methionine-DL-sulfoximine(MSX)	6	6SER	0	0	0	0	0	0	0
L-methionine-DL-sulfoximine(MSX)	7	7TYR	0	0.000333333	0.000333333	-0.000666667	0	0	0
L-methionine-DL-sulfoximine(MSX)	8	8ASP	0	-0.00366667	-0.004	0.000666667	0	-0.00333333	0.000720082
L-methionine-DL-sulfoximine(MSX)	9	9GLY	0	0	0	0.000333333	0	0.000333333	0.000272166
L-methionine-DL-sulfoximine(MSX)	10	10SER	0	0	0	0	0	0.000333333	0.000272166
L-methionine-DL-sulfoximine(MSX)	11	11SER	0	-0.001	-0.001	0.001	0	0	0
L-methionine-DL-sulfoximine(MSX)	12	12THR	0	0.000666667	0.000333333	0	0	0.000666667	0.000272166
L-methionine-DL-sulfoximine(MSX)	13	13GLY	0	0.000666667	0.000666667	0	0	0.001	0
L-methionine-DL-sulfoximine(MSX)	14	14GLN	0	0.00133333	0.001	-0.00166667	0	-0.000333333	0.000272166
L-methionine-DL-sulfoximine(MSX)	15	15SER	0	0	0	0	0	0	0
L-methionine-DL-sulfoximine(MSX)	16	16ASP	0	0.00433333	0.00433333	0.00133333	0	0.00566667	0.00178471
L-methionine-DL-sulfoximine(MSX)	17	17LEU	0	0	0	0	0	-0.000333333	0.000272166
L-methionine-DL-sulfoximine(MSX)	18	18LYS	0	-0.00266667	-0.00266667	-0.000333333	0	-0.00333333	0.00108866
L-methionine-DL-sulfoximine(MSX)	19	19ASP	0	0.00166667	0.00133333	-0.000333333	0	0.001	0.000816497
L-methionine-DL-sulfoximine(MSX)	20	20SER	0	0	0	0	0	0	0
L-methionine-DL-sulfoximine(MSX)	21	21ASP	0	-0.000666667	-0.000666667	-0.00166667	0	-0.00266667	0.000272166
L-methionine-DL-sulfoximine(MSX)	22	22ILE	0	0	0	0.001	0	0.001	0
L-methionine-DL-sulfoximine(MSX)	23	23THR	0	0	0	-0.001	0	-0.001	0
L-methionine-DL-sulfoximine(MSX)	24	24LEU	0	0.001	0.001	0.00166667	0	0.002	0
L-methionine-DL-sulfoximine(MSX)	25	25LEU	0	-0.001	-0.001	-0.003	0	-0.004	0.000471405
L-methionine-DL-sulfoximine(MSX)	26	26PRO	0	0.001	0.001	0.001	0	0.00233333	0.000272166
L-methionine-DL-sulfoximine(MSX)	27	27VAL	0	0.001	0.001	0.00333333	0	0.00433333	0.000272166
L-methionine-DL-sulfoximine(MSX)	28	28ALA	0	0	0	0.000333333	0	0.000333333	0.000272166
L-methionine-DL-sulfoximine(MSX)	29	29VAL	0	-0.000333333	-0.000666667	-0.00266667	0	-0.00266667	0.000272166
L-methionine-DL-sulfoximine(MSX)	30	30TYR	-0.000333333	0.00566667	0.00533333	-0.004	0	0.000666667	0.00144016
L-methionine-DL-sulfoximine(MSX)	31	31ARG	0	0.0186667	0.0186667	0.00466667	0	0.0233333	0.00151535
L-methionine-DL-sulfoximine(MSX)	32	32ASP	0	-0.029	-0.029	0.00733333	0	-0.0213333	0.00165552
L-methionine-DL-sulfoximine(MSX)	33	33PRO	0	0.004	0.004	-0.00566667	0	-0.002	0.000816497
L-methionine-DL-sulfoximine(MSX)	34	34PHE	0	0.00266667	0.00233333	-0.00366667	0	-0.00166667	0.000272166
L-methionine-DL-sulfoximine(MSX)	35	35ARG	0	0.0193333	0.0193333	-0.00333333	0	0.0156667	0.000544331
L-methionine-DL-sulfoximine(MSX)	36	36LYS	0	0.0286667	0.0286667	-0.006	0	0.0226667	0.000981307
L-methionine-DL-sulfoximine(MSX)	37	37SER	0	0	0	0	0	0	0
L-methionine-DL-sulfoximine(MSX)	38	38PRO	0	0	0	0	0	-0.001	0
L-methionine-DL-sulfoximine(MSX)	39	39HIE	0	-0.001	-0.001	0	0	-0.00133333	0.000272166
L-methionine-DL-sulfoximine(MSX)	40	40ILE	0	0.001	0.001	-0.000333333	0	0.000666667	0.000272166
L-methionine-DL-sulfoximine(MSX)	41	41ILE	0	0.00166667	0.00133333	-0.00133333	0	0.000333333	0.000272166
L-methionine-DL-sulfoximine(MSX)	42	42VAL	0	-0.00233333	-0.00233333	0.002	0	-0.000333333	0.000272166
L-methionine-DL-sulfoximine(MSX)	43	43LEU	0	0.003	0.00266667	0.00333333	0	0.006	0.000471405
L-methionine-DL-sulfoximine(MSX)	44	44CYS	0	-0.002	-0.002	-0.003	0	-0.005	0.000471405
L-methionine-DL-sulfoximine(MSX)	45	45GLU	0	-0.00666667	-0.00666667	-0.0803333	0	-0.0873333	0.00381032
L-methionine-DL-sulfoximine(MSX)	46	46THR	0	0	0	-0.00166667	0	-0.00166667	0.000272166
L-methionine-DL-sulfoximine(MSX)	47	47TYR	0	0	0	0.00233333	0	0.00233333	0.000272166
L-methionine-DL-sulfoximine(MSX)	48	48SER	0	-0.001	-0.001	-0.000666667	0	-0.00166667	0.000272166
L-methionine-DL-sulfoximine(MSX)	49	49SER	0	0	0	0	0	0	0
L-methionine-DL-sulfoximine(MSX)	50	50GLU	0	0.000333333	0.000333333	-0.00166667	0	-0.001	0
L-methionine-DL-sulfoximine(MSX)	51	51GLY	0	0	0	0	0	0	0
L-methionine-DL-sulfoximine(MSX)	52	52LEU	0	0	0	-0.00133333	0	-0.002	0
L-methionine-DL-sulfoximine(MSX)	53	53PRO	0	0	0	0.005	0	0.00533333	0.000272166
L-methionine-DL-sulfoximine(MSX)	54	54THR	0	0.000333333	0	-0.00966667	0	-0.00933333	0.000720082
L-methionine-DL-sulfoximine(MSX)	55	55PRO	0	0.002	0.00166667	-0.013	0	-0.0113333	0.000981307
L-methionine-DL-sulfoximine(MSX)	56	56THR	0	0	0	-0.0146667	0	-0.0146667	0.00306715
L-methionine-DL-sulfoximine(MSX)	57	57ASN	0	0.002	0.00166667	-0.005	0	-0.003	0.00731817
L-methionine-DL-sulfoximine(MSX)	58	58HIE	-0.001	-0.000666667	-0.002	-0.0133333	0	-0.015	0.00637704
L-methionine-DL-sulfoximine(MSX)	59	59ARG	-0.001	0.0196667	0.0193333	0.13	0	0.148667	0.00982438
L-methionine-DL-sulfoximine(MSX)	60	60VAL	0	0	0	-0.00533333	0	-0.00533333	0.000720082
L-methionine-DL-sulfoximine(MSX)	61	61SER	0	-0.000333333	-0.000333333	-0.00866667	0	-0.00933333	0.00222777
L-methionine-DL-sulfoximine(MSX)	62	62SER	0	-0.00133333	-0.002	0.0156667	0	0.014	0.00124722
L-methionine-DL-sulfoximine(MSX)	63	63ALA	0	0.001	0.001	-0.00166667	0	-0.000666667	0.000272166
L-methionine-DL-sulfoximine(MSX)	64	64ILE	0	-0.000666667	-0.001	0.00333333	0	0.00266667	0.000272166
L-methionine-DL-sulfoximine(MSX)	65	65THR	0	-0.000333333	-0.000666667	0.019	0	0.018	0.00329983
L-methionine-DL-sulfoximine(MSX)	66	66LEU	-0.000333333	0	0	0.00966667	0	0.00966667	0.000981307
L-methionine-DL-sulfoximine(MSX)	67	67SER	0	-0.000666667	-0.000666667	0.00866667	0	0.00833333	0.000981307
L-methionine-DL-sulfoximine(MSX)	68	68LYS	0	-0.0133333	-0.0133333	0.0733333	0	0.0603333	0.000720082
L-methionine-DL-sulfoximine(MSX)	69	69ILE	0	0	0	-0.00366667	0	-0.00366667	0.000272166
L-methionine-DL-sulfoximine(MSX)	70	70CYS	0	0	0	-0.005	0	-0.00533333	0.000981307
L-methionine-DL-sulfoximine(MSX)	71	71ASP	0	0.00633333	0.00633333	-0.0503333	0	-0.0443333	0.0067385
L-methionine-DL-sulfoximine(MSX)	72	72GLN	0	0.004	0.00333333	-0.041	0	-0.037	0.00124722
L-methionine-DL-sulfoximine(MSX)	73	73GLU	0	0.00666667	0.00633333	-0.111333	0	-0.104667	0.00668885
L-methionine-DL-sulfoximine(MSX)	74	74PRO	-0.000333333	-0.00466667	-0.005	0.029	0	0.0236667	0.00108866
L-methionine-DL-sulfoximine(MSX)	75	75TRP	-0.001	0.009	0.00766667	-0.064	0	-0.0563333	0.00196261
L-methionine-DL-sulfoximine(MSX)	76	76PHE	-0.003	-0.009	-0.012	0.076	0	0.0643333	0.00653764
L-methionine-DL-sulfoximine(MSX)	77	77GLY	-0.004	0.0326667	0.0286667	-0.128667	0	-0.1	0.00418994
L-methionine-DL-sulfoximine(MSX)	78	78ILE	-0.019	0.0256667	0.00633333	0.0393333	0	0.0456667	0.025933
L-methionine-DL-sulfoximine(MSX)	79	79GLU	-0.163	-1.23567	-1.39933	0.966	0	-0.433667	0.439096
L-methionine-DL-sulfoximine(MSX)	80	80GLN	-0.0893333	0.519	0.429667	-0.717333	0	-0.287667	0.0508185
L-methionine-DL-sulfoximine(MSX)	81	81GLU	4.457	-43.2927	-38.8357	69.1163	-0.304333	29.977	0.97346
L-methionine-DL-sulfoximine(MSX)	82	82TYR	-0.127	-0.326	-0.453333	1.339	0	0.885667	0.00593171
L-methionine-DL-sulfoximine(MSX)	83	83THR	-0.0833333	-0.147	-0.23	0.159	0	-0.071	0.172732
L-methionine-DL-sulfoximine(MSX)	84	84MET	-0.0136667	-0.009	-0.0226667	-0.0693333	0	-0.0916667	0.00448041
L-methionine-DL-sulfoximine(MSX)	85	85PHE	-0.0126667	-0.00133333	-0.014	0.0316667	0	0.0176667	0.00299382
L-methionine-DL-sulfoximine(MSX)	86	86ASP	-0.001	-0.122333	-0.123667	0.00133333	0	-0.122333	0.00272166
L-methionine-DL-sulfoximine(MSX)	87	87ARG	-0.001	0.0743333	0.0736667	-0.00566667	0	0.0676667	0.00217732
L-methionine-DL-sulfoximine(MSX)	88	88ASP	-0.001	-0.0543333	-0.055	-0.0353333	0	-0.0906667	0.00259629
L-methionine-DL-sulfoximine(MSX)	89	89HIE	-0.002	0.00433333	0.00233333	-0.0246667	0	-0.0223333	0.00259629
L-methionine-DL-sulfoximine(MSX)	90	90TRP	-0.005	0.00133333	-0.00366667	0.0183333	0	0.0146667	0.00178471
L-methionine-DL-sulfoximine(MSX)	91	91PRO	-0.008	0.0616667	0.054	-0.147667	0	-0.0936667	0.0142543
L-methionine-DL-sulfoximine(MSX)	92	92LEU	-0.005	-0.027	-0.0316667	0.039	0	0.00766667	0.00320878
L-methionine-DL-sulfoximine(MSX)	93	93GLY	-0.00133333	0.000666667	-0.000666667	0.00733333	0	0.00666667	0.000544331
L-methionine-DL-sulfoximine(MSX)	94	94TRP	-0.0163333	0.0526667	0.0363333	-0.0603333	0	-0.024	0.00857645
L-methionine-DL-sulfoximine(MSX)	95	95PRO	-0.001	-0.00866667	-0.01	-0.004	0	-0.0143333	0.000272166
L-methionine-DL-sulfoximine(MSX)	96	96LYS	-0.001	0.075	0.074	0.0413333	0	0.115333	0.00196261
L-methionine-DL-sulfoximine(MSX)	97	97PRO	0	0.000333333	0	-0.000333333	0	-0.000666667	0.00136083
L-methionine-DL-sulfoximine(MSX)	98	98ARG	-0.00166667	0.0533333	0.0516667	0.0733333	0	0.125667	0.0153213
L-methionine-DL-sulfoximine(MSX)	99	99GLY	-0.001	-0.013	-0.014	0	0	-0.014	0.00124722
L-methionine-DL-sulfoximine(MSX)	100	100TYR	-0.008	0.0173333	0.01	-0.001	0	0.00866667	0.00521394
L-methionine-DL-sulfoximine(MSX)	101	101PRO	-0.00466667	0.00833333	0.00333333	0.007	0	0.0103333	0.00476873
L-methionine-DL-sulfoximine(MSX)	102	102ASP	-0.002	-0.119	-0.121	-0.0543333	0	-0.175	0.00326599
L-methionine-DL-sulfoximine(MSX)	103	103GLN	-0.00466667	-0.0326667	-0.0376667	0.02	0	-0.0176667	0.00353815
L-methionine-DL-sulfoximine(MSX)	104	104ASP	-0.00633333	-0.271	-0.277	-0.0796667	0	-0.356667	0.045778
L-methionine-DL-sulfoximine(MSX)	105	105SER	-0.026	-0.011	-0.037	0.113667	0	0.0766667	0.0195751
L-methionine-DL-sulfoximine(MSX)	106	106LYS	-0.0146667	0.282	0.267333	0.0476667	0	0.315	0.0459879
L-methionine-DL-sulfoximine(MSX)	107	107ASN	-0.00533333	0.009	0.00333333	-0.00566667	0	-0.00166667	0.000272166
L-methionine-DL-sulfoximine(MSX)	108	108SER	-0.0156667	0.052	0.0366667	-0.081	0	-0.0446667	0.00993684
L-methionine-DL-sulfoximine(MSX)	109	109TYR	-0.162667	0.0753333	-0.088	-0.652333	0	-0.74	0.0312836
L-methionine-DL-sulfoximine(MSX)	110	110CYS	-0.0203333	0.0686667	0.0483333	-0.259333	0	-0.211	0.00664998
L-methionine-DL-sulfoximine(MSX)	111	111GLY	-0.00333333	-0.0253333	-0.029	0.0243333	0	-0.005	0.00294392
L-methionine-DL-sulfoximine(MSX)	112	112VAL	-0.002	0.00133333	-0.001	0.00966667	0	0.00866667	0.000720082
L-methionine-DL-sulfoximine(MSX)	113	113GLY	-0.001	-0.017	-0.0173333	0.026	0	0.00866667	0.00259629
L-methionine-DL-sulfoximine(MSX)	114	114GLU	-0.001	-0.0913333	-0.0923333	-0.001	0	-0.0933333	0.00558437
L-methionine-DL-sulfoximine(MSX)	115	115HIE	-0.00233333	0.007	0.005	-0.008	0	-0.00266667	0.00757677
L-methionine-DL-sulfoximine(MSX)	116	116VAL	-0.00433333	0.0303333	0.0263333	-0.102	0	-0.0756667	0.00622421
L-methionine-DL-sulfoximine(MSX)	117	117ALA	-0.003	-0.0496667	-0.0526667	0.269667	0	0.216667	0.00334443
L-methionine-DL-sulfoximine(MSX)	118	118GLY	-0.002	-0.018	-0.0196667	0.114333	0	0.0943333	0.00640023
L-methionine-DL-sulfoximine(MSX)	119	119ARG	-0.00266667	0.136667	0.134667	-0.0126667	0	0.121667	0.00790687
L-methionine-DL-sulfoximine(MSX)	120	120GLU	-0.001	-0.131333	-0.132333	0.057	0	-0.0753333	0.00241906
L-methionine-DL-sulfoximine(MSX)	121	121ILE	-0.002	0.0223333	0.0196667	-0.058	0	-0.0383333	0.00196261
L-methionine-DL-sulfoximine(MSX)	122	122ALA	-0.00233333	0.016	0.0136667	-0.0193333	0	-0.00566667	0.00196261
L-methionine-DL-sulfoximine(MSX)	123	123GLU	-0.001	-0.150333	-0.152	0.0923333	0	-0.0593333	0.00783629
L-methionine-DL-sulfoximine(MSX)	124	124CYS	-0.001	0.0156667	0.015	-0.049	0	-0.0343333	0.00144016
L-methionine-DL-sulfoximine(MSX)	125	125HIE	-0.00333333	0.0763333	0.073	-0.219667	0	-0.146667	0.00465077
L-methionine-DL-sulfoximine(MSX)	126	126ALA	-0.001	0.00966667	0.009	-0.00533333	0	0.00333333	0.00178471
L-methionine-DL-sulfoximine(MSX)	127	127ARG	-0.001	0.0876667	0.0873333	-0.0426667	0	0.0443333	0.00232538
L-methionine-DL-sulfoximine(MSX)	128	128ALA	0	0.0126667	0.0116667	-0.0316667	0	-0.0196667	0.00136083
L-methionine-DL-sulfoximine(MSX)	129	129CYS	-0.001	0.007	0.006	-0.0153333	0	-0.00933333	0.000720082
L-methionine-DL-sulfoximine(MSX)	130	130ILE	-0.001	0.00566667	0.005	-0.00833333	0	-0.00333333	0.000272166
L-methionine-DL-sulfoximine(MSX)	131	131TYR	0	0.005	0.00433333	-0.008	0	-0.00366667	0.000981307
L-methionine-DL-sulfoximine(MSX)	132	132SER	0	0.00633333	0.00633333	-0.015	0	-0.00866667	0.000981307
L-methionine-DL-sulfoximine(MSX)	133	133GLY	0	0.00333333	0.003	-0.0103333	0	-0.007	0.000471405
L-methionine-DL-sulfoximine(MSX)	134	134MET	-0.001	0.0116667	0.0106667	-0.029	0	-0.0186667	0.00303071
L-methionine-DL-sulfoximine(MSX)	135	135ASP	-0.001	-0.0673333	-0.0686667	-0.086	0	-0.154333	0.0150874
L-methionine-DL-sulfoximine(MSX)	136	136TYR	-0.00333333	0.0113333	0.00766667	0.0193333	0	0.027	0.00355903
L-methionine-DL-sulfoximine(MSX)	137	137ASP	-0.003	-0.135	-0.138333	-0.083	0	-0.221	0.0100333
L-methionine-DL-sulfoximine(MSX)	138	138GLY	-0.00333333	-0.0226667	-0.026	0.122333	0	0.0963333	0.00980174
L-methionine-DL-sulfoximine(MSX)	139	139SER	-0.00866667	0.118	0.109	-0.505	0	-0.395333	0.0165081
L-methionine-DL-sulfoximine(MSX)	140	140ASN	-0.0516667	-0.018	-0.0696667	0.103667	0	0.034	0.0126579
L-methionine-DL-sulfoximine(MSX)	141	141ALA	-0.0333333	-0.0313333	-0.065	-0.205	0	-0.269333	0.014184
L-methionine-DL-sulfoximine(MSX)	142	142GLU	-1.63167	-4.321	-5.95267	28.6863	-0.299333	22.434	0.435796
L-methionine-DL-sulfoximine(MSX)	143	143VAL	-0.428	0.239	-0.189333	-0.104333	-0.0746667	-0.368	0.0560417
L-methionine-DL-sulfoximine(MSX)	144	144MET	-0.193667	-0.111	-0.305	0.541333	-0.000333333	0.236333	0.0467721
L-methionine-DL-sulfoximine(MSX)	145	145ASN	-0.0213333	-0.0693333	-0.0903333	0.0173333	0	-0.073	0.0768563
L-methionine-DL-sulfoximine(MSX)	146	146GLY	-0.015	-0.00966667	-0.0246667	0.0396667	0	0.015	0.0316333
L-methionine-DL-sulfoximine(MSX)	147	147SER	-0.233667	0.083	-0.150667	2.67167	-0.00966667	2.51133	0.725979
L-methionine-DL-sulfoximine(MSX)	148	148TRP	-0.102667	-0.480667	-0.583667	2.073	0	1.48933	0.0464383
L-methionine-DL-sulfoximine(MSX)	149	149GLU	-0.315333	-3.63833	-3.95367	15.9523	0	11.998	0.615454
L-methionine-DL-sulfoximine(MSX)	150	150PHE	-0.0263333	-0.106333	-0.133	0.401333	0	0.268667	0.0341641
L-methionine-DL-sulfoximine(MSX)	151	151GLN	-0.0196667	-0.0606667	-0.0803333	0.147	0	0.067	0.0116142
L-methionine-DL-sulfoximine(MSX)	152	152VAL	-0.005	-0.0103333	-0.0156667	-0.0246667	0	-0.04	0.00618241
L-methionine-DL-sulfoximine(MSX)	153	153GLY	-0.001	-0.0196667	-0.0213333	0.0336667	0	0.0126667	0.00118634
L-methionine-DL-sulfoximine(MSX)	154	154PRO	-0.002	-0.00666667	-0.00866667	0.04	0	0.0313333	0.00331104
L-methionine-DL-sulfoximine(MSX)	155	155THR	-0.001	-0.00166667	-0.00266667	-0.0233333	0	-0.026	0.00449691
L-methionine-DL-sulfoximine(MSX)	156	156LEU	0	-0.004	-0.00433333	0.00233333	0	-0.00166667	0.000720082
L-methionine-DL-sulfoximine(MSX)	157	157GLY	0	-0.003	-0.00333333	-0.01	0	-0.013	0.00492161
L-methionine-DL-sulfoximine(MSX)	158	158ILE	-0.001	-0.006	-0.00633333	0.00933333	0	0.00266667	0.00217732
L-methionine-DL-sulfoximine(MSX)	159	159LYS	-0.001	0.029	0.0283333	0.099	0	0.127333	0.00733838
L-methionine-DL-sulfoximine(MSX)	160	160ALA	-0.001	-0.0183333	-0.0196667	0.0603333	0	0.0406667	0.00268052
L-methionine-DL-sulfoximine(MSX)	161	161ALA	-0.002	-0.0156667	-0.0176667	0.0386667	0	0.021	0.00249444
L-methionine-DL-sulfoximine(MSX)	162	162ASP	-0.001	-0.05	-0.051	-0.131333	0	-0.182333	0.0181189
L-methionine-DL-sulfoximine(MSX)	163	163ASP	-0.00166667	-0.109333	-0.110333	0.0346667	0	-0.076	0.0244449
L-methionine-DL-sulfoximine(MSX)	164	164ILE	-0.00766667	-0.013	-0.0203333	0.0623333	0	0.042	0.00368179
L-methionine-DL-sulfoximine(MSX)	165	165TRP	-0.003	-0.0173333	-0.0203333	0.0386667	0	0.0176667	0.00381032
L-methionine-DL-sulfoximine(MSX)	166	166ILE	-0.001	-0.00166667	-0.003	-0.01	0	-0.0123333	0.00360041
L-methionine-DL-sulfoximine(MSX)	167	167GLY	-0.001	-0.00133333	-0.003	0.027	0	0.0243333	0.00495162
L-methionine-DL-sulfoximine(MSX)	168	168ARG	-0.0123333	0.387667	0.375667	-0.038	0	0.337333	0.106819
L-methionine-DL-sulfoximine(MSX)	169	169TYR	-0.002	-0.007	-0.009	0.00933333	0	0.000333333	0.000981307
L-methionine-DL-sulfoximine(MSX)	170	170LEU	-0.001	0.0113333	0.01	-0.0356667	0	-0.0256667	0.00303071
L-methionine-DL-sulfoximine(MSX)	171	171LEU	-0.005	0.031	0.026	-0.082	0	-0.056	0.00648074
L-methionine-DL-sulfoximine(MSX)	172	172ASN	-0.002	-0.00533333	-0.00733333	-0.00366667	0	-0.0113333	0.00474537
L-methionine-DL-sulfoximine(MSX)	173	173ARG	-0.001	0.06	0.0593333	-0.0453333	0	0.0136667	0.00353815
L-methionine-DL-sulfoximine(MSX)	174	174ILE	-0.001	0.017	0.016	-0.0556667	0	-0.0396667	0.00178471
L-methionine-DL-sulfoximine(MSX)	175	175ALA	-0.001	0.0156667	0.015	-0.042	0	-0.027	0.00124722
L-methionine-DL-sulfoximine(MSX)	176	176GLU	-0.001	-0.0743333	-0.0743333	0.021	0	-0.0536667	0.00118634
L-methionine-DL-sulfoximine(MSX)	177	177HIE	0	0.007	0.00633333	-0.0153333	0	-0.009	0.000471405
L-methionine-DL-sulfoximine(MSX)	178	178PHE	-0.001	0.00233333	0.00133333	-0.0183333	0	-0.017	0.000942809
L-methionine-DL-sulfoximine(MSX)	179	179ASP	0	-0.0593333	-0.0596667	-0.000666667	0	-0.0606667	0.00136083
L-methionine-DL-sulfoximine(MSX)	180	180VAL	-0.002	0.0133333	0.012	-0.043	0	-0.031	0.000942809
L-methionine-DL-sulfoximine(MSX)	181	181ILE	-0.003	-0.0303333	-0.0333333	0.122	0	0.0886667	0.00546368
L-methionine-DL-sulfoximine(MSX)	182	182ILE	-0.00766667	0.0686667	0.061	-0.225333	0	-0.164333	0.00465077
L-methionine-DL-sulfoximine(MSX)	183	183SER	-0.0186667	-0.187	-0.205667	0.536667	0	0.331	0.00821922
L-methionine-DL-sulfoximine(MSX)	184	184PHE	-0.045	0.0276667	-0.017	-0.109	0	-0.126	0.024931
L-methionine-DL-sulfoximine(MSX)	185	185HIE	-0.0663333	-0.291333	-0.357667	0.376	0	0.0183333	0.0193467
L-methionine-DL-sulfoximine(MSX)	186	186PRO	-0.361	0.407	0.046	-0.963333	0	-0.917667	0.0503418
L-methionine-DL-sulfoximine(MSX)	187	187LYS	-0.210667	-1.12467	-1.33533	5.23967	0	3.90433	0.154506
L-methionine-DL-sulfoximine(MSX)	188	188PRO	-0.106333	0.154333	0.0483333	-0.219333	0	-0.171333	0.0275452
L-methionine-DL-sulfoximine(MSX)	189	189MET	-0.0363333	-0.037	-0.0733333	0.188667	0	0.115333	0.0040643
L-methionine-DL-sulfoximine(MSX)	190	190GLY	-0.0136667	-0.017	-0.0306667	-0.155667	0	-0.186	0.0189268
L-methionine-DL-sulfoximine(MSX)	191	191ASP	-0.0143333	0.255333	0.241	-1.036	0	-0.794667	0.0941799
L-methionine-DL-sulfoximine(MSX)	192	192GLY	-0.0166667	-0.063	-0.08	0.136	0	0.056	0.0151731
L-methionine-DL-sulfoximine(MSX)	193	193HIE	-0.0913333	0.181667	0.0903333	-0.417	0	-0.326667	0.00641757
L-methionine-DL-sulfoximine(MSX)	194	194ALA	-0.985	0.0476667	-0.937333	2.01133	-0.207	0.867	0.0856517
L-methionine-DL-sulfoximine(MSX)	195	195GLY	-2.31633	-7.03333	-9.34967	11.1567	-0.387667	1.41933	0.629569
L-methionine-DL-sulfoximine(MSX)	196	196ILE	-4.28633	2.54567	-1.74033	-3.77933	-0.0113333	-5.53133	0.113424
L-methionine-DL-sulfoximine(MSX)	197	197GLY	-1.19533	1.21367	0.0183333	0.337667	0	0.356	0.0124722
L-methionine-DL-sulfoximine(MSX)	198	198CYS	-0.173667	-0.04	-0.213667	0.189667	0	-0.0243333	0.0380419
L-methionine-DL-sulfoximine(MSX)	199	199HIE	-3.131	4.088	0.957	-3.86467	-0.0626667	-2.97	0.306621
L-methionine-DL-sulfoximine(MSX)	200	200HIE	-0.0316667	0.0226667	-0.00866667	-0.208	0	-0.217	0.0288791
L-methionine-DL-sulfoximine(MSX)	201	201ASN	-0.012	-0.009	-0.0213333	0.124333	0	0.102667	0.011317
L-methionine-DL-sulfoximine(MSX)	202	202PHE	-0.004	0.009	0.00533333	-0.055	0	-0.0503333	0.00313877
L-methionine-DL-sulfoximine(MSX)	203	203SER	-0.001	-0.005	-0.006	0.0246667	0	0.0186667	0.000544331
L-methionine-DL-sulfoximine(MSX)	204	204THR	-0.001	0.00266667	0.002	-0.02	0	-0.018	0.000816497
L-methionine-DL-sulfoximine(MSX)	205	205LYS	0	-0.007	-0.00733333	0.065	0	0.0576667	0.00465077
L-methionine-DL-sulfoximine(MSX)	206	206LYS	0	-0.022	-0.022	0.119667	0	0.0973333	0.00438009
L-methionine-DL-sulfoximine(MSX)	207	207MET	-0.001	0.002	0.001	-0.01	0	-0.00866667	0.000720082
L-methionine-DL-sulfoximine(MSX)	208	208ARG	-0.001	-0.0193333	-0.0196667	0.286	0	0.266333	0.0110588
L-methionine-DL-sulfoximine(MSX)	209	209ALA	0	0.003	0.003	-0.0246667	0	-0.0223333	0.000720082
L-methionine-DL-sulfoximine(MSX)	210	210ASP	0	0.011	0.0106667	-0.06	0	-0.0493333	0.000720082
L-methionine-DL-sulfoximine(MSX)	211	211GLN	0	0.00266667	0.00266667	-0.009	0	-0.00633333	0.000981307
L-methionine-DL-sulfoximine(MSX)	212	212GLY	0	0.004	0.004	-0.025	0	-0.0213333	0.000720082
L-methionine-DL-sulfoximine(MSX)	213	213VAL	-0.001	0.007	0.006	-0.034	0	-0.0276667	0.000981307
L-methionine-DL-sulfoximine(MSX)	214	214THR	0	0.00466667	0.00466667	-0.023	0	-0.0186667	0.00108866
L-methionine-DL-sulfoximine(MSX)	215	215GLU	-0.001	0.0513333	0.0503333	-0.336	0	-0.285667	0.00640023
L-methionine-DL-sulfoximine(MSX)	216	216ILE	-0.002	0.01	0.008	-0.0486667	0	-0.0406667	0.00165552
L-methionine-DL-sulfoximine(MSX)	217	217LYS	-0.001	-0.0833333	-0.0843333	0.206333	0	0.121667	0.000720082
L-methionine-DL-sulfoximine(MSX)	218	218ARG	-0.001	-0.0423333	-0.0433333	0.254333	0	0.211	0.00410961
L-methionine-DL-sulfoximine(MSX)	219	219ILE	-0.002	0.00866667	0.007	-0.0253333	0	-0.0183333	0.00108866
L-methionine-DL-sulfoximine(MSX)	220	220CYS	-0.003	0.0333333	0.0303333	-0.143	0	-0.112667	0.00425136
L-methionine-DL-sulfoximine(MSX)	221	221LYS	-0.002	-0.110667	-0.112333	0.216667	0	0.104333	0.00593171
L-methionine-DL-sulfoximine(MSX)	222	222ILE	-0.001	0.0103333	0.009	-0.0216667	0	-0.0126667	0.000544331
L-methionine-DL-sulfoximine(MSX)	223	223LEU	-0.005	0.0343333	0.029	-0.125333	0	-0.0966667	0.00366161
L-methionine-DL-sulfoximine(MSX)	224	224CYX	-0.004	0.0353333	0.0313333	-0.124667	0	-0.0936667	0.000720082
L-methionine-DL-sulfoximine(MSX)	225	225ASP	-0.00133333	0.169333	0.168333	-0.433667	0	-0.265667	0.00780788
L-methionine-DL-sulfoximine(MSX)	226	226GLN	-0.002	0.016	0.0136667	-0.089	0	-0.0753333	0.0105128
L-methionine-DL-sulfoximine(MSX)	227	227HIE	-0.0183333	-0.045	-0.0633333	-0.0326667	0	-0.096	0.0127105
L-methionine-DL-sulfoximine(MSX)	228	228GLU	-0.004	0.356333	0.352667	-0.946333	0	-0.594333	0.0773051
L-methionine-DL-sulfoximine(MSX)	229	229ASN	-0.003	0.00566667	0.003	-0.0273333	0	-0.0246667	0.0145628
L-methionine-DL-sulfoximine(MSX)	230	230ILE	-0.012	-0.0116667	-0.023	0.0113333	0	-0.0116667	0.00313877
L-methionine-DL-sulfoximine(MSX)	231	231ILE	-0.033	0.0173333	-0.016	-0.105	0	-0.120667	0.0141605
L-methionine-DL-sulfoximine(MSX)	232	232LYS	-0.005	-0.199333	-0.204667	0.572	0	0.367333	0.0499429
L-methionine-DL-sulfoximine(MSX)	233	233SER	-0.004	-0.0533333	-0.0576667	0.221667	0	0.163667	0.012132
L-methionine-DL-sulfoximine(MSX)	234	234TYR	-0.0283333	0.029	0.000333333	-0.0996667	0	-0.0993333	0.0148798
L-methionine-DL-sulfoximine(MSX)	235	235ASP	-0.019	0.637	0.618	-2.71467	0	-2.097	0.0894216
L-methionine-DL-sulfoximine(MSX)	236	236LEU	-0.007	-0.00933333	-0.016	0.115333	0	0.0993333	0.0067714
L-methionine-DL-sulfoximine(MSX)	237	237LYS	-0.00666667	-0.225333	-0.232	0.986333	0	0.754333	0.0513146
L-methionine-DL-sulfoximine(MSX)	238	238ASP	-0.00333333	0.171667	0.168	-0.573	0	-0.405333	0.010158
L-methionine-DL-sulfoximine(MSX)	239	239GLY	-0.00733333	0.0856667	0.0783333	-0.217	0	-0.138667	0.00268052
L-methionine-DL-sulfoximine(MSX)	240	240GLU	-0.01	0.471333	0.461333	-1.41767	0	-0.956333	0.0125551
L-methionine-DL-sulfoximine(MSX)	241	241ASP	-0.0443333	0.773333	0.729	-2.75333	0	-2.02433	0.0516426
L-methionine-DL-sulfoximine(MSX)	242	242ASN	-0.166333	1.13667	0.970333	-2.597	0	-1.62633	0.0802916
L-methionine-DL-sulfoximine(MSX)	243	243LYS	-0.049	-0.400667	-0.449667	1.27667	0	0.826667	0.0320844
L-methionine-DL-sulfoximine(MSX)	244	244LYS	-0.102	-0.655333	-0.757333	1.796	0	1.03867	0.0558616
L-methionine-DL-sulfoximine(MSX)	245	245ARG	-3.611	-11.1417	-14.7533	31.2573	-0.385333	16.119	0.665888
L-methionine-DL-sulfoximine(MSX)	246	246LEU	-1.338	-0.282667	-1.621	0.930333	-0.0166667	-0.707	0.0478957
L-methionine-DL-sulfoximine(MSX)	247	247VAL	-0.318667	-0.332	-0.650667	0.82	0	0.169333	0.0244783
L-methionine-DL-sulfoximine(MSX)	248	248GLY	-0.112	-0.391	-0.503333	0.958333	0	0.455	0.0496655
L-methionine-DL-sulfoximine(MSX)	249	249LYS	-0.155333	-0.208667	-0.364	0.429	0	0.0653333	0.185275
L-methionine-DL-sulfoximine(MSX)	250	250PHE	-0.296333	-0.384333	-0.680667	-0.197333	-0.006	-0.884333	0.119768
L-methionine-DL-sulfoximine(MSX)	251	251GLU	-1.66433	-1.84667	-3.51133	2.22967	-0.254667	-1.53633	0.448324
L-methionine-DL-sulfoximine(MSX)	252	252THR	-5.65067	-5.35467	-11.0047	6.42733	-0.689667	-5.26733	0.269668
L-methionine-DL-sulfoximine(MSX)	253	253SER	-0.890667	-4.54767	-5.43767	3.416	-0.17	-2.19167	0.101327
L-methionine-DL-sulfoximine(MSX)	254	254SER	-0.157333	0.293	0.136	-0.759	0	-0.623	0.0219292
L-methionine-DL-sulfoximine(MSX)	255	255TYR	-0.058	-0.071	-0.129	0.121	0	-0.008	0.00294392
L-methionine-DL-sulfoximine(MSX)	256	256ASP	-0.0146667	0.854333	0.839667	-1.87467	0	-1.03533	0.0425319
L-methionine-DL-sulfoximine(MSX)	257	257SER	-0.015	0.179	0.164	-0.452333	0	-0.288667	0.0070763
L-methionine-DL-sulfoximine(MSX)	258	258CYX	-0.0166667	-0.0696667	-0.0866667	0.266667	0	0.180333	0.00694955
L-methionine-DL-sulfoximine(MSX)	259	259ARG	-0.120667	-1.42233	-1.543	3.77033	0	2.22733	0.0458653
L-methionine-DL-sulfoximine(MSX)	260	260VAL	-0.015	-0.00833333	-0.023	0.0776667	0	0.055	0.00418994
L-methionine-DL-sulfoximine(MSX)	261	261GLY	-0.017	0.005	-0.012	-0.0473333	0	-0.0586667	0.00381032
L-methionine-DL-sulfoximine(MSX)	262	262ILE	-0.013	0.00866667	-0.00433333	-0.0693333	0	-0.074	0.00355903
L-methionine-DL-sulfoximine(MSX)	263	263SER	-0.0276667	-0.036	-0.0633333	-0.0543333	0	-0.117667	0.0113953
L-methionine-DL-sulfoximine(MSX)	264	264ASP	-0.265667	1.01567	0.75	-4.11933	0	-3.36933	0.151203
L-methionine-DL-sulfoximine(MSX)	265	265ARG	-5.929	5.155	-0.774	0.0943333	-0.458	-1.13767	0.331227
L-methionine-DL-sulfoximine(MSX)	266	266SER	-3.62467	-0.157333	-3.782	0.498333	-0.101	-3.385	0.0771766
L-methionine-DL-sulfoximine(MSX)	267	267ALA	-0.648	0.463667	-0.183667	0.244333	-0.00233333	0.0576667	0.151656
L-methionine-DL-sulfoximine(MSX)	268	268SER	-0.175	0.033	-0.141667	0.0913333	0	-0.0506667	0.00993684
L-methionine-DL-sulfoximine(MSX)	269	269ILE	-0.056	0.029	-0.027	-0.0506667	0	-0.0773333	0.00607972
L-methionine-DL-sulfoximine(MSX)	270	270ARG	-0.177667	-0.516667	-0.694	3.33167	0	2.63733	0.211063
L-methionine-DL-sulfoximine(MSX)	271	271ILE	-0.012	0.0203333	0.00833333	-0.0703333	0	-0.062	0.00262467
L-methionine-DL-sulfoximine(MSX)	272	272GLN	-0.0126667	0.0346667	0.022	-0.160333	0	-0.138	0.0381255
L-methionine-DL-sulfoximine(MSX)	273	273LYS	-0.003	-0.0303333	-0.0336667	0.179333	0	0.145667	0.00483812
L-methionine-DL-sulfoximine(MSX)	274	274LYS	-0.002	-0.0106667	-0.0126667	0.123	0	0.110667	0.00259629
L-methionine-DL-sulfoximine(MSX)	275	275VAL	-0.002	-0.0103333	-0.012	0.0663333	0	0.054	0.00163299
L-methionine-DL-sulfoximine(MSX)	276	276ILE	-0.002	-0.00566667	-0.00766667	0.035	0	0.0273333	0.000981307
L-methionine-DL-sulfoximine(MSX)	277	277SER	0	-0.00133333	-0.002	0.0236667	0	0.0213333	0.000981307
L-methionine-DL-sulfoximine(MSX)	278	278GLU	0	0.00966667	0.00933333	-0.0596667	0	-0.0503333	0.00165552
L-methionine-DL-sulfoximine(MSX)	279	279GLY	0	-0.00266667	-0.00266667	0.0153333	0	0.0126667	0.000272166
L-methionine-DL-sulfoximine(MSX)	280	280LYS	-0.001	-0.0146667	-0.0153333	0.105333	0	0.09	0.0020548
L-methionine-DL-sulfoximine(MSX)	281	281GLY	-0.001	-0.00333333	-0.00433333	0.023	0	0.019	0.00141421
L-methionine-DL-sulfoximine(MSX)	282	282TYR	-0.00733333	-0.00866667	-0.0163333	0.072	0	0.056	0.00909212
L-methionine-DL-sulfoximine(MSX)	283	283PHE	-0.0103333	-0.0533333	-0.0633333	0.161333	0	0.098	0.00377124
L-methionine-DL-sulfoximine(MSX)	284	284GLU	-0.105	0.993667	0.889	-4.006	0	-3.11667	0.264898
L-methionine-DL-sulfoximine(MSX)	285	285ASP	-0.0716667	0.855667	0.783667	-3.86833	0	-3.08433	0.177094
L-methionine-DL-sulfoximine(MSX)	286	286ARG	-1.68	-12.38	-14.0607	15.9663	-0.407	1.499	0.931719
L-methionine-DL-sulfoximine(MSX)	287	287ARG	-0.212667	-0.800667	-1.01333	3.524	0	2.51033	0.099967
L-methionine-DL-sulfoximine(MSX)	288	288PRO	-0.215667	0.220667	0.005	-1.03667	0	-1.03167	0.0969906
L-methionine-DL-sulfoximine(MSX)	289	289ALA	-0.149333	-0.122333	-0.271333	0.245	0	-0.0263333	0.023825
L-methionine-DL-sulfoximine(MSX)	290	290GLY	-0.108667	0.00766667	-0.100667	0.116667	0	0.016	0.0262467
L-methionine-DL-sulfoximine(MSX)	291	291ASN	-0.029	0.0196667	-0.00866667	-0.0503333	0	-0.059	0.0149666
L-methionine-DL-sulfoximine(MSX)	292	292CYS	-0.0166667	-0.0616667	-0.0783333	0.198	0	0.119667	0.00448041
L-methionine-DL-sulfoximine(MSX)	293	293ASP	-0.00433333	0.00333333	-0.001	-0.588667	0	-0.589667	0.0408638
L-methionine-DL-sulfoximine(MSX)	294	294PRO	-0.006	0.0273333	0.0216667	-0.09	0	-0.0683333	0.00108866
L-methionine-DL-sulfoximine(MSX)	295	295TYR	-0.002	0.00266667	0.000666667	-0.0133333	0	-0.013	0.00169967
L-methionine-DL-sulfoximine(MSX)	296	296MET	-0.003	0.007	0.00333333	-0.00833333	0	-0.005	0.00601849
L-methionine-DL-sulfoximine(MSX)	297	297VAL	-0.008	0.00666667	-0.00166667	0.0183333	0	0.0166667	0.00811492
L-methionine-DL-sulfoximine(MSX)	298	298CYS	-0.002	0.00466667	0.003	-0.0113333	0	-0.00833333	0.00118634
L-methionine-DL-sulfoximine(MSX)	299	299GLY	-0.001	-0.003	-0.00366667	0.035	0	0.0316667	0.00151535
L-methionine-DL-sulfoximine(MSX)	300	300LEU	-0.002	-0.0123333	-0.015	0.0863333	0	0.072	0.00679869
L-methionine-DL-sulfoximine(MSX)	301	301ILE	-0.00366667	-0.00433333	-0.00833333	0.051	0	0.043	0.0054365
L-methionine-DL-sulfoximine(MSX)	302	302ALA	-0.000666667	-0.000333333	-0.001	0.0166667	0	0.016	0.00169967
L-methionine-DL-sulfoximine(MSX)	303	303LYS	-0.001	-0.0626667	-0.0633333	0.256	0	0.193	0.021746
L-methionine-DL-sulfoximine(MSX)	304	304THR	-0.001	-0.001	-0.00133333	0.0346667	0	0.0326667	0.00196261
L-methionine-DL-sulfoximine(MSX)	305	305CYS	-0.000666667	-0.000666667	-0.001	0.00766667	0	0.00666667	0.000720082
L-methionine-DL-sulfoximine(MSX)	306	306ILE	0	0.032	0.031	-0.15	0	-0.118333	0.00452974
ethylhexyl triazone(ET)	1	1MET	-0.000666667	-0.0143333	-0.015	0.0393333	0	0.024	0.00124722
ethylhexyl triazone(ET)	2	2VAL	0	0	0	-0.001	0	-0.00166667	0.000272166
ethylhexyl triazone(ET)	3	3PRO	0	0.001	0.001	-0.00733333	0	-0.00733333	0.000544331
ethylhexyl triazone(ET)	4	4LYS	0	-0.004	-0.004	0.0233333	0	0.0193333	0.000981307
ethylhexyl triazone(ET)	5	5TRP	0	0	0	-0.005	0	-0.00466667	0.000272166
ethylhexyl triazone(ET)	6	6SER	0	0	0	0.002	0	0.00166667	0.000272166
ethylhexyl triazone(ET)	7	7TYR	0	0	0	-0.00266667	0	-0.00233333	0.000272166
ethylhexyl triazone(ET)	8	8ASP	0	0.000333333	0.000333333	-0.00433333	0	-0.00433333	0.000272166
ethylhexyl triazone(ET)	9	9GLY	0	0	0	0.001	0	0.000666667	0.000272166
ethylhexyl triazone(ET)	10	10SER	0	0	0	0.000666667	0	0	0
ethylhexyl triazone(ET)	11	11SER	0	0	0	0.001	0	0.001	0
ethylhexyl triazone(ET)	12	12THR	0	0	-0.000333333	0.001	0	0	0
ethylhexyl triazone(ET)	13	13GLY	0	0	0	0.000333333	0	0	0
ethylhexyl triazone(ET)	14	14GLN	0	0	0	0.00266667	0	0.002	0.000816497
ethylhexyl triazone(ET)	15	15SER	0	0	0	-0.000333333	0	-0.000666667	0.000272166
ethylhexyl triazone(ET)	16	16ASP	0	-0.000333333	-0.000333333	-0.00166667	0	-0.002	0.000471405
ethylhexyl triazone(ET)	17	17LEU	0	0	0	0	0	0	0
ethylhexyl triazone(ET)	18	18LYS	0	0	0	0	0	0	0
ethylhexyl triazone(ET)	19	19ASP	0	0	0	-0.00266667	0	-0.00233333	0.000544331
ethylhexyl triazone(ET)	20	20SER	0	0	0	-0.001	0	-0.001	0
ethylhexyl triazone(ET)	21	21ASP	0	0.000666667	0.000666667	-0.00866667	0	-0.00766667	0.000544331
ethylhexyl triazone(ET)	22	22ILE	0	0	0	0.003	0	0.00266667	0.000272166
ethylhexyl triazone(ET)	23	23THR	0	0	0	-0.003	0	-0.00333333	0.000272166
ethylhexyl triazone(ET)	24	24LEU	0	-0.000666667	-0.001	0.008	0	0.007	0.000816497
ethylhexyl triazone(ET)	25	25LEU	-0.001	0.001	0.001	-0.018	0	-0.0173333	0.000981307
ethylhexyl triazone(ET)	26	26PRO	-0.001	-0.002	-0.002	0.019	0	0.017	0.00169967
ethylhexyl triazone(ET)	27	27VAL	-0.001	0.000333333	-0.00133333	0.0293333	0	0.028	0.00163299
ethylhexyl triazone(ET)	28	28ALA	-0.001	-0.005	-0.006	0.00466667	0	-0.002	0.000942809
ethylhexyl triazone(ET)	29	29VAL	-0.00133333	0.00666667	0.00533333	-0.008	0	-0.00266667	0.00118634
ethylhexyl triazone(ET)	30	30TYR	-0.007	-0.0303333	-0.0373333	0.075	0	0.038	0.00524934
ethylhexyl triazone(ET)	31	31ARG	-0.002	-0.0516667	-0.054	0.161	0	0.107333	0.00757677
ethylhexyl triazone(ET)	32	32ASP	-0.001	0.015	0.014	-0.214667	0	-0.2	0.014197
ethylhexyl triazone(ET)	33	33PRO	-0.00166667	-0.00233333	-0.00333333	0.0446667	0	0.041	0.00326599
ethylhexyl triazone(ET)	34	34PHE	-0.001	0	-0.00166667	0.0193333	0	0.0173333	0.00237268
ethylhexyl triazone(ET)	35	35ARG	-0.001	-0.00966667	-0.0103333	0.123	0	0.113	0.012037
ethylhexyl triazone(ET)	36	36LYS	-0.001	-0.0143333	-0.0153333	0.0933333	0	0.0783333	0.0136816
ethylhexyl triazone(ET)	37	37SER	0	-0.001	-0.00133333	0.00266667	0	0.00166667	0.000981307
ethylhexyl triazone(ET)	38	38PRO	0	0.001	0.001	-0.00566667	0	-0.005	0
ethylhexyl triazone(ET)	39	39HIE	0	0.00266667	0.00166667	-0.0153333	0	-0.0133333	0.00237268
ethylhexyl triazone(ET)	40	40ILE	-0.001	-0.003	-0.004	0.0216667	0	0.0176667	0.00151535
ethylhexyl triazone(ET)	41	41ILE	-0.002	0.00233333	0.000333333	0.00633333	0	0.00633333	0.00190516
ethylhexyl triazone(ET)	42	42VAL	-0.001	-0.00166667	-0.002	0	0	-0.002	0.00216025
ethylhexyl triazone(ET)	43	43LEU	-0.003	-0.00366667	-0.00633333	0.042	0	0.0356667	0.00237268
ethylhexyl triazone(ET)	44	44CYS	-0.001	0.00266667	0.00166667	-0.0233333	0	-0.0216667	0.000981307
ethylhexyl triazone(ET)	45	45GLU	-0.001	0.027	0.0256667	-0.349	0	-0.323	0.0204015
ethylhexyl triazone(ET)	46	46THR	-0.000333333	0.000333333	0.000333333	-0.00833333	0	-0.00833333	0.00360041
ethylhexyl triazone(ET)	47	47TYR	-0.001	-0.001	-0.001	0.0103333	0	0.00933333	0.000720082
ethylhexyl triazone(ET)	48	48SER	0	0	0	-0.00266667	0	-0.00233333	0.000720082
ethylhexyl triazone(ET)	49	49SER	0	0	0	0.000666667	0	0.000666667	0.000272166
ethylhexyl triazone(ET)	50	50GLU	0	0.000666667	0.000666667	-0.004	0	-0.00366667	0.000272166
ethylhexyl triazone(ET)	51	51GLY	0	0	0	-0.00133333	0	-0.001	0
ethylhexyl triazone(ET)	52	52LEU	0	0	0	-0.000666667	0	-0.000666667	0.000272166
ethylhexyl triazone(ET)	53	53PRO	0	-0.001	-0.001	0.0163333	0	0.0153333	0.000720082
ethylhexyl triazone(ET)	54	54THR	0	0.001	0.000666667	-0.0236667	0	-0.0233333	0.00151535
ethylhexyl triazone(ET)	55	55PRO	0	0	-0.000333333	-0.018	0	-0.0183333	0.00425136
ethylhexyl triazone(ET)	56	56THR	-0.000666667	0.001	0.000333333	-0.0213333	0	-0.0213333	0.00232538
ethylhexyl triazone(ET)	57	57ASN	-0.001	0.00133333	0	-0.0366667	0	-0.0363333	0.00196261
ethylhexyl triazone(ET)	58	58HIE	-0.003	0.001	-0.00166667	-0.032	0	-0.0336667	0.00636542
ethylhexyl triazone(ET)	59	59ARG	-0.005	-0.074	-0.0786667	0.678	0	0.599333	0.0323534
ethylhexyl triazone(ET)	60	60VAL	-0.00133333	0.001	0	-0.0283333	0	-0.0286667	0.00151535
ethylhexyl triazone(ET)	61	61SER	-0.002	-0.00233333	-0.00366667	-0.0126667	0	-0.0166667	0.00422515
ethylhexyl triazone(ET)	62	62SER	-0.005	-0.00933333	-0.0143333	-0.00866667	0	-0.0233333	0.00474537
ethylhexyl triazone(ET)	63	63ALA	-0.003	-0.003	-0.006	-0.00766667	0	-0.0136667	0.00196261
ethylhexyl triazone(ET)	64	64ILE	-0.002	-0.00233333	-0.00433333	0.00166667	0	-0.00266667	0.00144016
ethylhexyl triazone(ET)	65	65THR	-0.00433333	-0.008	-0.0123333	0.0673333	0	0.055	0.00169967
ethylhexyl triazone(ET)	66	66LEU	-0.019	-0.0133333	-0.0323333	0.0466667	0	0.014	0.00124722
ethylhexyl triazone(ET)	67	67SER	-0.003	-0.00466667	-0.00766667	0.025	0	0.0176667	0.00313877
ethylhexyl triazone(ET)	68	68LYS	-0.003	0.0136667	0.0106667	0.175667	0	0.186667	0.0129815
ethylhexyl triazone(ET)	69	69ILE	-0.0143333	-0.0153333	-0.0293333	-0.019	0	-0.0483333	0.00562402
ethylhexyl triazone(ET)	70	70CYS	-0.00733333	-0.0143333	-0.0216667	-0.0233333	0	-0.045	0.00262467
ethylhexyl triazone(ET)	71	71ASP	-0.00666667	-0.100333	-0.107	-0.191333	0	-0.298667	0.0134357
ethylhexyl triazone(ET)	72	72GLN	-0.0246667	-0.0806667	-0.105333	-0.084	0	-0.189667	0.0270363
ethylhexyl triazone(ET)	73	73GLU	-0.0653333	-0.317667	-0.382667	-0.552667	0	-0.936	0.0734136
ethylhexyl triazone(ET)	74	74PRO	-0.132667	0.081	-0.0516667	-0.046	0	-0.098	0.0475465
ethylhexyl triazone(ET)	75	75TRP	-3.40367	-0.159	-3.56267	2.94633	-0.303333	-0.92	0.157612
ethylhexyl triazone(ET)	76	76PHE	-2.8	0.115333	-2.684	0.554	-0.0273333	-2.15767	0.075437
ethylhexyl triazone(ET)	77	77GLY	-3.58	-3.352	-6.932	2.538	-0.244667	-4.63833	0.0346228
ethylhexyl triazone(ET)	78	78ILE	-2.19133	0.706	-1.48533	-0.348667	-0.0223333	-1.856	0.151992
ethylhexyl triazone(ET)	79	79GLU	-4.42233	-13.1973	-17.6197	31.2823	-0.628333	13.035	4.69163
ethylhexyl triazone(ET)	80	80GLN	-0.162	-0.03	-0.192	-0.005	0	-0.196667	0.0143475
ethylhexyl triazone(ET)	81	81GLU	-0.196333	-1.76967	-1.966	-0.616667	0	-2.58233	0.905919
ethylhexyl triazone(ET)	82	82TYR	-0.043	-0.06	-0.103333	0.102667	0	-0.000333333	0.0306751
ethylhexyl triazone(ET)	83	83THR	-0.013	0.0123333	-0.001	-0.0103333	0	-0.0116667	0.00819666
ethylhexyl triazone(ET)	84	84MET	-0.01	0.003	-0.00633333	0.00866667	0	0.002	0.00653197
ethylhexyl triazone(ET)	85	85PHE	-0.00433333	0	-0.00433333	-0.00766667	0	-0.012	0.00163299
ethylhexyl triazone(ET)	86	86ASP	-0.001	-0.055	-0.056	-0.125	0	-0.181333	0.00546368
ethylhexyl triazone(ET)	87	87ARG	-0.001	0.0293333	0.0283333	0.104333	0	0.132333	0.00683672
ethylhexyl triazone(ET)	88	88ASP	-0.001	-0.033	-0.0336667	-0.0653333	0	-0.099	0.0130724
ethylhexyl triazone(ET)	89	89HIE	-0.001	-0.002	-0.003	0.00366667	0	0.000666667	0.00190516
ethylhexyl triazone(ET)	90	90TRP	-0.00333333	0.004	0.000666667	-0.003	0	-0.00233333	0.00217732
ethylhexyl triazone(ET)	91	91PRO	-0.00433333	0.0193333	0.0153333	0.013	0	0.0283333	0.0111985
ethylhexyl triazone(ET)	92	92LEU	-0.00533333	-0.0203333	-0.0256667	0.0106667	0	-0.0146667	0.00427742
ethylhexyl triazone(ET)	93	93GLY	-0.002	-0.00266667	-0.005	0.00333333	0	-0.00166667	0.00259629
ethylhexyl triazone(ET)	94	94TRP	-0.012	0.0303333	0.0186667	-0.0113333	0	0.00766667	0.0101799
ethylhexyl triazone(ET)	95	95PRO	-0.00233333	-0.003	-0.00533333	-0.0116667	0	-0.0166667	0.00136083
ethylhexyl triazone(ET)	96	96LYS	-0.001	0.0446667	0.0436667	0.0806667	0	0.124333	0.0105444
ethylhexyl triazone(ET)	97	97PRO	-0.000666667	-0.000666667	-0.001	0.00166667	0	0.000333333	0.000544331
ethylhexyl triazone(ET)	98	98ARG	-0.001	0.0403333	0.039	0.049	0	0.0883333	0.00730804
ethylhexyl triazone(ET)	99	99GLY	-0.001	-0.00533333	-0.006	-0.00933333	0	-0.0156667	0.000981307
ethylhexyl triazone(ET)	100	100TYR	-0.0106667	0.0153333	0.005	0.0116667	0	0.0163333	0.00504058
ethylhexyl triazone(ET)	101	101PRO	-0.0103333	-0.000666667	-0.011	0.00233333	0	-0.00833333	0.00607972
ethylhexyl triazone(ET)	102	102ASP	-0.00866667	-0.0993333	-0.108	-0.0296667	0	-0.137667	0.0150284
ethylhexyl triazone(ET)	103	103GLN	-0.0526667	0.031	-0.0216667	-0.0636667	0	-0.0856667	0.0405965
ethylhexyl triazone(ET)	104	104ASP	-0.264333	-0.449667	-0.714	0.151333	-0.000666667	-0.564	0.165845
ethylhexyl triazone(ET)	105	105SER	-2.56833	-0.0806667	-2.64867	3.348	-0.268	0.431	0.172446
ethylhexyl triazone(ET)	106	106LYS	-5.13233	0.0823333	-5.04967	3.52167	-1.11267	-2.64067	0.343424
ethylhexyl triazone(ET)	107	107ASN	-0.412333	0.0276667	-0.385	-0.0176667	-0.00266667	-0.405333	0.0128697
ethylhexyl triazone(ET)	108	108SER	-0.366333	0.0963333	-0.27	-0.287333	0	-0.557667	0.070752
ethylhexyl triazone(ET)	109	109TYR	-12.397	0.194333	-12.203	6.02767	-1.954	-8.129	0.568133
ethylhexyl triazone(ET)	110	110CYS	-0.478667	0.103	-0.375333	-0.071	0	-0.446667	0.0762981
ethylhexyl triazone(ET)	111	111GLY	-0.056	0.022	-0.0343333	-0.034	0	-0.068	0.0228376
ethylhexyl triazone(ET)	112	112VAL	-0.022	-0.0213333	-0.0433333	0.00666667	0	-0.0366667	0.0136409
ethylhexyl triazone(ET)	113	113GLY	-0.005	-0.0146667	-0.0196667	-0.0123333	0	-0.032	0.00531246
ethylhexyl triazone(ET)	114	114GLU	-0.01	-0.101333	-0.111333	-0.0456667	0	-0.157	0.0161107
ethylhexyl triazone(ET)	115	115HIE	-0.06	-0.058	-0.118	0.0436667	0	-0.0743333	0.0103423
ethylhexyl triazone(ET)	116	116VAL	-0.0273333	0.029	0.002	-0.002	0	0.000333333	0.0157926
ethylhexyl triazone(ET)	117	117ALA	-0.00733333	-0.0293333	-0.0366667	0.012	0	-0.0246667	0.0130838
ethylhexyl triazone(ET)	118	118GLY	-0.00366667	-0.0113333	-0.015	-0.006	0	-0.021	0.0110855
ethylhexyl triazone(ET)	119	119ARG	-0.0133333	0.127667	0.114667	0.0806667	0	0.195333	0.0114923
ethylhexyl triazone(ET)	120	120GLU	-0.004	-0.058	-0.0616667	-0.148667	0	-0.210333	0.0172905
ethylhexyl triazone(ET)	121	121ILE	-0.00566667	0.0163333	0.011	-0.0173333	0	-0.00633333	0.000981307
ethylhexyl triazone(ET)	122	122ALA	-0.01	0.02	0.01	-0.0406667	0	-0.0306667	0.00546368
ethylhexyl triazone(ET)	123	123GLU	-0.00833333	-0.0533333	-0.0613333	-0.193667	0	-0.255333	0.0256009
ethylhexyl triazone(ET)	124	124CYS	-0.00366667	0.0146667	0.0116667	-0.0283333	0	-0.0166667	0.00190516
ethylhexyl triazone(ET)	125	125HIE	-0.016	0.046	0.0306667	0.0313333	0	0.061	0.03337
ethylhexyl triazone(ET)	126	126ALA	-0.0103333	0.0286667	0.019	-0.0476667	0	-0.029	0.00124722
ethylhexyl triazone(ET)	127	127ARG	-0.00633333	0.0153333	0.00966667	0.169	0	0.178	0.0277409
ethylhexyl triazone(ET)	128	128ALA	-0.00366667	0.009	0.00566667	0.014	0	0.0196667	0.00558437
ethylhexyl triazone(ET)	129	129CYS	-0.0123333	0.006	-0.00633333	-0.00233333	0	-0.00866667	0.000544331
ethylhexyl triazone(ET)	130	130ILE	-0.0143333	0.00866667	-0.00566667	0.003	0	-0.00266667	0.00144016
ethylhexyl triazone(ET)	131	131TYR	-0.00366667	0.00333333	-0.000333333	0.0193333	0	0.019	0.00478423
ethylhexyl triazone(ET)	132	132SER	-0.003	-0.00266667	-0.006	0.0196667	0	0.0136667	0.00237268
ethylhexyl triazone(ET)	133	133GLY	-0.00466667	0.00833333	0.00366667	-0.0353333	0	-0.032	0.00249444
ethylhexyl triazone(ET)	134	134MET	-0.0296667	-0.0823333	-0.112	0.185333	0	0.0736667	0.0198737
ethylhexyl triazone(ET)	135	135ASP	-0.100667	1.05533	0.954667	-2.748	0	-1.79333	0.0987098
ethylhexyl triazone(ET)	136	136TYR	-0.124333	-0.041	-0.166	0.051	0	-0.114333	0.0319247
ethylhexyl triazone(ET)	137	137ASP	-0.867333	2.29433	1.42667	-5.36467	-0.0403333	-3.97867	0.43621
ethylhexyl triazone(ET)	138	138GLY	-0.155	0.0283333	-0.126667	-0.0486667	0	-0.176	0.0432769
ethylhexyl triazone(ET)	139	139SER	-0.136333	0.267	0.130667	-0.209333	0	-0.079	0.125135
ethylhexyl triazone(ET)	140	140ASN	-0.862	-0.307	-1.169	-0.282333	-0.166667	-1.618	0.135922
ethylhexyl triazone(ET)	141	141ALA	-0.164	-0.289667	-0.453667	-0.227333	-0.001	-0.682667	0.0856794
ethylhexyl triazone(ET)	142	142GLU	-0.789333	-2.65	-3.439	2.787	-0.059	-0.711	1.3707
ethylhexyl triazone(ET)	143	143VAL	-2.892	0.158667	-2.733	-0.169667	-0.541	-3.44333	0.311563
ethylhexyl triazone(ET)	144	144MET	-0.117667	-0.0513333	-0.169333	0.0236667	0	-0.145667	0.0300308
ethylhexyl triazone(ET)	145	145ASN	-0.0223333	-0.005	-0.027	-0.0163333	0	-0.0433333	0.0143939
ethylhexyl triazone(ET)	146	146GLY	-0.009	0.008	-0.001	-0.011	0	-0.012	0.00834
ethylhexyl triazone(ET)	147	147SER	-0.0436667	-0.0473333	-0.0913333	-0.00266667	0	-0.0943333	0.0382981
ethylhexyl triazone(ET)	148	148TRP	-0.0926667	-0.00233333	-0.0953333	-0.035	0	-0.13	0.0200389
ethylhexyl triazone(ET)	149	149GLU	-1.05	-6.007	-7.057	12.8203	-0.188667	5.57467	3.57835
ethylhexyl triazone(ET)	150	150PHE	-0.273667	-0.17	-0.443667	0.342333	0	-0.101333	0.0453047
ethylhexyl triazone(ET)	151	151GLN	-5.52867	0.963	-4.56533	3.782	-0.874	-1.65733	0.503914
ethylhexyl triazone(ET)	152	152VAL	-1.31533	2.138	0.823	0.445667	-0.0473333	1.22133	0.0377752
ethylhexyl triazone(ET)	153	153GLY	-1.48767	0.434333	-1.05367	1.55433	-0.05	0.451333	0.119757
ethylhexyl triazone(ET)	154	154PRO	-6.91867	0.720333	-6.19867	0.858	-1.28833	-6.62967	0.17124
ethylhexyl triazone(ET)	155	155THR	-0.509667	-0.0886667	-0.598667	-0.236667	0	-0.835667	0.0340468
ethylhexyl triazone(ET)	156	156LEU	-0.106667	0.122667	0.0166667	-0.295333	0	-0.279	0.0122837
ethylhexyl triazone(ET)	157	157GLY	-0.044	0.0573333	0.0133333	-0.0996667	0	-0.0863333	0.0100812
ethylhexyl triazone(ET)	158	158ILE	-0.019	0.0123333	-0.00666667	-0.0326667	0	-0.0393333	0.0131853
ethylhexyl triazone(ET)	159	159LYS	-0.0386667	-0.469	-0.507667	1.84833	0	1.34067	0.065463
ethylhexyl triazone(ET)	160	160ALA	-0.0966667	-0.027	-0.123667	0.124333	0	0.000666667	0.0139868
ethylhexyl triazone(ET)	161	161ALA	-0.0233333	0.012	-0.0113333	-0.00633333	0	-0.0176667	0.00966475
ethylhexyl triazone(ET)	162	162ASP	-0.012	0.133333	0.121667	-1.11233	0	-0.991	0.0628985
ethylhexyl triazone(ET)	163	163ASP	-0.034	0.534	0.5	-1.94733	0	-1.44767	0.106118
ethylhexyl triazone(ET)	164	164ILE	-0.0756667	-0.0476667	-0.124	0.113	0	-0.0106667	0.00356942
ethylhexyl triazone(ET)	165	165TRP	-0.01	-0.0183333	-0.0283333	0.001	0	-0.0273333	0.00136083
ethylhexyl triazone(ET)	166	166ILE	-0.00766667	-0.0306667	-0.0383333	0.0793333	0	0.0406667	0.00499629
ethylhexyl triazone(ET)	167	167GLY	-0.007	-0.0306667	-0.0373333	0.103667	0	0.066	0.0109848
ethylhexyl triazone(ET)	168	168ARG	-0.0176667	0.0543333	0.0363333	1.39367	0	1.43	0.190249
ethylhexyl triazone(ET)	169	169TYR	-0.004	-0.0106667	-0.014	0.0463333	0	0.032	0.00432049
ethylhexyl triazone(ET)	170	170LEU	-0.00533333	-0.00833333	-0.0136667	0.063	0	0.0493333	0.0100037
ethylhexyl triazone(ET)	171	171LEU	-0.00966667	0.00566667	-0.00433333	0.0473333	0	0.043	0.0126754
ethylhexyl triazone(ET)	172	172ASN	-0.00266667	-0.00866667	-0.0113333	0.0416667	0	0.0303333	0.00495162
ethylhexyl triazone(ET)	173	173ARG	-0.002	0.00433333	0.00233333	0.323333	0	0.325667	0.0286059
ethylhexyl triazone(ET)	174	174ILE	-0.003	0.004	0.001	0.0403333	0	0.0413333	0.0091934
ethylhexyl triazone(ET)	175	175ALA	-0.00166667	0.004	0.00266667	0.026	0	0.0286667	0.00536104
ethylhexyl triazone(ET)	176	176GLU	-0.001	-0.0263333	-0.0273333	-0.110667	0	-0.138333	0.00709199
ethylhexyl triazone(ET)	177	177HIE	-0.001	0.00233333	0.001	0.0216667	0	0.0226667	0.00435465
ethylhexyl triazone(ET)	178	178PHE	-0.002	-0.000666667	-0.00266667	0.0103333	0	0.008	0.00249444
ethylhexyl triazone(ET)	179	179ASP	-0.001	-0.024	-0.025	-0.0766667	0	-0.101333	0.00427742
ethylhexyl triazone(ET)	180	180VAL	-0.002	0.00633333	0.00433333	-0.00433333	0	-0.000333333	0.00392523
ethylhexyl triazone(ET)	181	181ILE	-0.002	-0.0113333	-0.0133333	0.00333333	0	-0.0103333	0.00811492
ethylhexyl triazone(ET)	182	182ILE	-0.00566667	0.017	0.012	0.015	0	0.0266667	0.0172841
ethylhexyl triazone(ET)	183	183SER	-0.00433333	-0.034	-0.038	0.0146667	0	-0.0236667	0.0319038
ethylhexyl triazone(ET)	184	184PHE	-0.0123333	0.00533333	-0.007	-0.0416667	0	-0.0486667	0.00259629
ethylhexyl triazone(ET)	185	185HIE	-0.006	-0.0583333	-0.064	-0.0663333	0	-0.130667	0.0480424
ethylhexyl triazone(ET)	186	186PRO	-0.007	-0.0356667	-0.0423333	-0.011	0	-0.0536667	0.0310925
ethylhexyl triazone(ET)	187	187LYS	-0.00933333	0.152667	0.143333	0.408667	0	0.552	0.0243903
ethylhexyl triazone(ET)	188	188PRO	-0.00966667	0.031	0.0213333	-0.0183333	0	0.003	0.0387843
ethylhexyl triazone(ET)	189	189MET	-0.0243333	-0.00566667	-0.03	0.0133333	0	-0.017	0.0267374
ethylhexyl triazone(ET)	190	190GLY	-0.004	-0.028	-0.0323333	-0.026	0	-0.058	0.0136382
ethylhexyl triazone(ET)	191	191ASP	-0.00766667	-0.118	-0.125667	-0.263333	0	-0.389	0.0191543
ethylhexyl triazone(ET)	192	192GLY	-0.0143333	-0.017	-0.0316667	-0.0193333	0	-0.051	0.0253903
ethylhexyl triazone(ET)	193	193HIE	-0.479333	0.218	-0.261333	-0.143667	-0.0883333	-0.493	0.340055
ethylhexyl triazone(ET)	194	194ALA	-0.107333	0.0133333	-0.094	0.159667	-0.00266667	0.0626667	0.0271389
ethylhexyl triazone(ET)	195	195GLY	-0.0256667	-0.113333	-0.139	0.06	0	-0.079	0.0793403
ethylhexyl triazone(ET)	196	196ILE	-0.0416667	0.0916667	0.0503333	-0.0563333	0	-0.00566667	0.0548824
ethylhexyl triazone(ET)	197	197GLY	-0.0343333	-0.04	-0.074	0.171333	0	0.0973333	0.0273672
ethylhexyl triazone(ET)	198	198CYS	-0.0936667	0.122333	0.0286667	-0.123333	0	-0.0953333	0.0482985
ethylhexyl triazone(ET)	199	199HIE	-0.85	0.394667	-0.455667	-1.053	-0.000666667	-1.50967	0.128655
ethylhexyl triazone(ET)	200	200HIE	-0.571	-0.182667	-0.754	0.267333	0	-0.486333	0.0383734
ethylhexyl triazone(ET)	201	201ASN	-11.5497	-0.0273333	-11.577	11.5347	-0.911333	-0.953667	0.596775
ethylhexyl triazone(ET)	202	202PHE	-3.172	-0.206	-3.37867	0.259333	-0.038	-3.15733	0.102633
ethylhexyl triazone(ET)	203	203SER	-2.77267	0.281667	-2.491	3.661	-0.128333	1.042	1.38764
ethylhexyl triazone(ET)	204	204THR	-0.183	-0.203	-0.386	-0.135	0	-0.520333	0.0607295
ethylhexyl triazone(ET)	205	205LYS	-0.0626667	0.170667	0.108333	0.196333	0	0.304333	0.0176908
ethylhexyl triazone(ET)	206	206LYS	-0.0396667	0.202	0.161667	0.145667	0	0.307333	0.0117883
ethylhexyl triazone(ET)	207	207MET	-0.257667	-0.128667	-0.386333	0.202	0	-0.184	0.0383869
ethylhexyl triazone(ET)	208	208ARG	-1.13133	1.26233	0.131333	2.15333	-0.0623333	2.222	0.131586
ethylhexyl triazone(ET)	209	209ALA	-0.0756667	-0.113667	-0.19	0.135	0	-0.055	0.0153261
ethylhexyl triazone(ET)	210	210ASP	-0.0543333	-0.446	-0.500333	0.424667	0	-0.0756667	0.0230956
ethylhexyl triazone(ET)	211	211GLN	-0.034	0.034	0	-0.0833333	0	-0.0833333	0.00558437
ethylhexyl triazone(ET)	212	212GLY	-0.0426667	0.0486667	0.006	-0.173333	0	-0.167667	0.000720082
ethylhexyl triazone(ET)	213	213VAL	-0.0813333	0.0136667	-0.0673333	-0.118333	0	-0.185333	0.00745853
ethylhexyl triazone(ET)	214	214THR	-0.017	0.0156667	-0.00133333	-0.0616667	0	-0.063	0.00294392
ethylhexyl triazone(ET)	215	215GLU	-0.0286667	-0.196	-0.224667	-0.306667	0	-0.531667	0.0430435
ethylhexyl triazone(ET)	216	216ILE	-0.178667	0.05	-0.128667	-0.0526667	0	-0.181333	0.00615239
ethylhexyl triazone(ET)	217	217LYS	-0.023	0.0706667	0.0473333	0.0393333	0	0.0866667	0.0117788
ethylhexyl triazone(ET)	218	218ARG	-0.0123333	0.154	0.141333	0.253333	0	0.395	0.0324037
ethylhexyl triazone(ET)	219	219ILE	-0.026	0.0346667	0.00866667	0.029	0	0.0376667	0.00846343
ethylhexyl triazone(ET)	220	220CYS	-0.0273333	0.00666667	-0.0203333	-0.0873333	0	-0.107667	0.00846343
ethylhexyl triazone(ET)	221	221LYS	-0.007	0.0386667	0.0316667	0.155	0	0.186333	0.0177409
ethylhexyl triazone(ET)	222	222ILE	-0.006	0.00966667	0.00333333	0.0186667	0	0.0213333	0.00320878
ethylhexyl triazone(ET)	223	223LEU	-0.02	0.00966667	-0.0103333	0.0173333	0	0.00666667	0.00144016
ethylhexyl triazone(ET)	224	224CYX	-0.006	0.00266667	-0.00366667	-0.008	0	-0.0113333	0.00581823
ethylhexyl triazone(ET)	225	225ASP	-0.00266667	-0.024	-0.0266667	-0.237667	0	-0.264333	0.0240663
ethylhexyl triazone(ET)	226	226GLN	-0.003	0	-0.00366667	-0.0366667	0	-0.0396667	0.00381032
ethylhexyl triazone(ET)	227	227HIE	-0.006	-0.00333333	-0.00933333	-0.0686667	0	-0.078	0.0106771
ethylhexyl triazone(ET)	228	228GLU	-0.002	-0.023	-0.0253333	-0.312667	0	-0.338333	0.0129986
ethylhexyl triazone(ET)	229	229ASN	-0.002	0.001	-0.001	-0.00733333	0	-0.00833333	0.000981307
ethylhexyl triazone(ET)	230	230ILE	-0.007	0.001	-0.00633333	-0.000666667	0	-0.00633333	0.00232538
ethylhexyl triazone(ET)	231	231ILE	-0.00566667	-0.003	-0.00866667	-0.019	0	-0.0276667	0.00562402
ethylhexyl triazone(ET)	232	232LYS	-0.002	0.0163333	0.0143333	0.197	0	0.211667	0.00607972
ethylhexyl triazone(ET)	233	233SER	-0.003	0.00433333	0.002	0.0273333	0	0.029	0.00385861
ethylhexyl triazone(ET)	234	234TYR	-0.02	0.001	-0.019	0.013	0	-0.00633333	0.00400925
ethylhexyl triazone(ET)	235	235ASP	-0.00333333	-0.059	-0.0623333	-0.619333	0	-0.681667	0.0517887
ethylhexyl triazone(ET)	236	236LEU	-0.00266667	0.00166667	-0.000666667	0.0496667	0	0.049	0.00449691
ethylhexyl triazone(ET)	237	237LYS	-0.002	0.0576667	0.0556667	0.486333	0	0.542333	0.038356
ethylhexyl triazone(ET)	238	238ASP	-0.001	-0.0156667	-0.0166667	-0.152667	0	-0.169	0.00518545
ethylhexyl triazone(ET)	239	239GLY	-0.001	-0.00233333	-0.00333333	0.00266667	0	-0.001	0.00169967
ethylhexyl triazone(ET)	240	240GLU	-0.002	-0.0616667	-0.0636667	-0.392667	0	-0.457	0.0222261
ethylhexyl triazone(ET)	241	241ASP	-0.00433333	-0.109	-0.113	-0.643667	0	-0.756667	0.0632145
ethylhexyl triazone(ET)	242	242ASN	-0.00633333	-0.0316667	-0.0386667	-0.0586667	0	-0.0966667	0.0266681
ethylhexyl triazone(ET)	243	243LYS	-0.003	0.0296667	0.027	0.178	0	0.205333	0.0209196
ethylhexyl triazone(ET)	244	244LYS	-0.00433333	0.0583333	0.054	0.278667	0	0.333	0.022005
ethylhexyl triazone(ET)	245	245ARG	-0.0413333	0.476667	0.435667	1.34	0	1.77533	0.413982
ethylhexyl triazone(ET)	246	246LEU	-0.0163333	0.0116667	-0.00466667	0.045	0	0.04	0.0191543
ethylhexyl triazone(ET)	247	247VAL	-0.013	0.0153333	0.00266667	0.061	0	0.0636667	0.0158067
ethylhexyl triazone(ET)	248	248GLY	-0.0106667	0.015	0.00433333	0.101667	0	0.106	0.0107083
ethylhexyl triazone(ET)	249	249LYS	-0.0503333	0.113333	0.063	0.346667	0	0.409667	0.0781343
ethylhexyl triazone(ET)	250	250PHE	-0.42	-0.0696667	-0.489667	0.571667	-0.0376667	0.044	0.316883
ethylhexyl triazone(ET)	251	251GLU	-1.34133	0.291333	-1.05	-3.04367	-0.290667	-4.38367	0.732555
ethylhexyl triazone(ET)	252	252THR	-0.0863333	0.032	-0.0543333	-0.039	0	-0.0933333	0.0749316
ethylhexyl triazone(ET)	253	253SER	-0.0233333	-0.004	-0.0276667	0.08	0	0.0523333	0.0210414
ethylhexyl triazone(ET)	254	254SER	-0.007	-0.008	-0.0146667	-0.0693333	0	-0.0843333	0.00457853
ethylhexyl triazone(ET)	255	255TYR	-0.00533333	0.00233333	-0.003	-0.0306667	0	-0.0336667	0.00411861
ethylhexyl triazone(ET)	256	256ASP	-0.00233333	-0.0286667	-0.031	-0.287	0	-0.318667	0.00884852
ethylhexyl triazone(ET)	257	257SER	-0.00333333	-0.00366667	-0.00733333	-0.0723333	0	-0.0796667	0.00190516
ethylhexyl triazone(ET)	258	258CYX	-0.007	0.00233333	-0.00466667	0.0706667	0	0.066	0.0062361
ethylhexyl triazone(ET)	259	259ARG	-0.029	-0.106333	-0.135667	1.26667	0	1.131	0.054461
ethylhexyl triazone(ET)	260	260VAL	-0.0263333	0.00933333	-0.017	0.135	0	0.118	0.0128323
ethylhexyl triazone(ET)	261	261GLY	-0.038	-0.0183333	-0.0556667	-0.202667	0	-0.258667	0.0120401
ethylhexyl triazone(ET)	262	262ILE	-0.126333	-0.0286667	-0.155	0.204667	0	0.05	0.0151731
ethylhexyl triazone(ET)	263	263SER	-0.488667	0.061	-0.428333	-0.342667	-0.00266667	-0.773	0.0800875
ethylhexyl triazone(ET)	264	264ASP	-0.214667	0.370333	0.155667	-2.61867	0	-2.46333	0.130294
ethylhexyl triazone(ET)	265	265ARG	-8.27833	1.641	-6.63733	21.88	-1.73733	13.5053	2.18793
ethylhexyl triazone(ET)	266	266SER	-0.108667	-0.0716667	-0.180333	0.220333	0	0.04	0.0151511
ethylhexyl triazone(ET)	267	267ALA	-0.052	-0.055	-0.107667	-0.149333	0	-0.256667	0.0408421
ethylhexyl triazone(ET)	268	268SER	-0.0306667	-0.0193333	-0.05	-0.131667	0	-0.181333	0.00889861
ethylhexyl triazone(ET)	269	269ILE	-0.0706667	0.0363333	-0.0343333	0.062	0	0.0276667	0.013551
ethylhexyl triazone(ET)	270	270ARG	-2.619	-0.858333	-3.478	13.525	-0.462	9.58533	0.964884
ethylhexyl triazone(ET)	271	271ILE	-0.401	0.098	-0.303	0.242333	0	-0.0606667	0.0208717
ethylhexyl triazone(ET)	272	272GLN	-9.666	-0.402	-10.0683	11.419	-1.30867	0.0416667	0.435805
ethylhexyl triazone(ET)	273	273LYS	-0.680667	-1.76033	-2.441	1.50267	-0.006	-0.944333	0.0461551
ethylhexyl triazone(ET)	274	274LYS	-7.08667	-2.45667	-9.54333	5.78767	-1.242	-4.99767	0.379237
ethylhexyl triazone(ET)	275	275VAL	-4.069	-0.157333	-4.22633	1.06833	-0.195667	-3.35367	0.155654
ethylhexyl triazone(ET)	276	276ILE	-0.253667	-0.191333	-0.445	0.469333	0	0.0246667	0.00757677
ethylhexyl triazone(ET)	277	277SER	-0.209333	-0.135	-0.344667	0.190667	0	-0.154	0.0441814
ethylhexyl triazone(ET)	278	278GLU	-1.97867	-0.244667	-2.22367	1.46967	-0.244	-0.997667	0.110715
ethylhexyl triazone(ET)	279	279GLY	-0.173333	0.032	-0.142	-0.152	0	-0.293333	0.0432572
ethylhexyl triazone(ET)	280	280LYS	-2.69133	0.843333	-1.848	3.397	-0.342333	1.207	0.24338
ethylhexyl triazone(ET)	281	281GLY	-2.15	0.429667	-1.72	1.01267	-0.287333	-0.995	0.047124
ethylhexyl triazone(ET)	282	282TYR	-17.1353	-0.431	-17.5663	15.594	-1.998	-3.97033	0.539868
ethylhexyl triazone(ET)	283	283PHE	-0.913333	-0.238667	-1.15167	-0.104667	0	-1.25633	0.0510345
ethylhexyl triazone(ET)	284	284GLU	-1.77233	-0.831	-2.603	-1.612	-0.106667	-4.32233	1.11558
ethylhexyl triazone(ET)	285	285ASP	-0.136667	-0.204	-0.341	-1.893	0	-2.23367	0.240282
ethylhexyl triazone(ET)	286	286ARG	-0.913333	1.85	0.937333	5.27733	-0.0656667	6.149	0.923394
ethylhexyl triazone(ET)	287	287ARG	-0.037	0.107667	0.071	1.37167	0	1.443	0.149011
ethylhexyl triazone(ET)	288	288PRO	-0.0386667	-0.0703333	-0.108333	0.017	0	-0.092	0.036037
ethylhexyl triazone(ET)	289	289ALA	-0.011	0.0123333	0.00166667	-0.08	0	-0.0783333	0.00625981
ethylhexyl triazone(ET)	290	290GLY	-0.00966667	0.015	0.00533333	-0.0453333	0	-0.0406667	0.00504058
ethylhexyl triazone(ET)	291	291ASN	-0.006	0.00733333	0.00133333	-0.0116667	0	-0.0106667	0.0111588
ethylhexyl triazone(ET)	292	292CYS	-0.00766667	0.00466667	-0.00266667	-0.0456667	0	-0.0486667	0.0121686
ethylhexyl triazone(ET)	293	293ASP	-0.00666667	-0.00333333	-0.01	-0.829333	0	-0.839667	0.0614208
ethylhexyl triazone(ET)	294	294PRO	-0.021	-0.0153333	-0.0363333	0.00833333	0	-0.028	0.00454606
ethylhexyl triazone(ET)	295	295TYR	-0.012	-0.008	-0.02	-0.0106667	0	-0.0303333	0.00222777
ethylhexyl triazone(ET)	296	296MET	-0.007	-0.00266667	-0.01	0.001	0	-0.009	0.0137194
ethylhexyl triazone(ET)	297	297VAL	-0.028	-0.019	-0.0476667	0.0743333	0	0.0263333	0.012205
ethylhexyl triazone(ET)	298	298CYS	-0.035	-0.00566667	-0.0406667	0.007	0	-0.0336667	0.00622421
ethylhexyl triazone(ET)	299	299GLY	-0.00533333	-0.006	-0.0116667	0.0413333	0	0.0293333	0.00272166
ethylhexyl triazone(ET)	300	300LEU	-0.0106667	-0.005	-0.0156667	0.0646667	0	0.049	0.00771722
ethylhexyl triazone(ET)	301	301ILE	-0.0596667	-0.0106667	-0.0706667	0.106	0	0.035	0.0132246
ethylhexyl triazone(ET)	302	302ALA	-0.0113333	-0.012	-0.023	0.0553333	0	0.0323333	0.00356942
ethylhexyl triazone(ET)	303	303LYS	-0.00533333	0.0166667	0.0113333	0.283667	0	0.294667	0.0270075
ethylhexyl triazone(ET)	304	304THR	-0.008	0.006	-0.002	0.0806667	0	0.0786667	0.0125816
ethylhexyl triazone(ET)	305	305CYS	-0.015	-0.0186667	-0.0336667	0.019	0	-0.015	0.00368179
ethylhexyl triazone(ET)	306	306ILE	-0.00466667	-0.073	-0.078	-0.222333	0	-0.300333	0.0101142
Note: Units: kJ/mol; Notes: vdw = van der Waals forces, ele = electrostatic interaction, pb = polar solvation energy, sa = hydrophobic interaction energy (non-polar solvation), mm = sum of vdw and ele, mmpbsa = sum of mm, pb, and sa.
