# Supplementary material for: Glutamine Synthetase 1 Functions in Spermatogenesis in the Silkworm, Bombyx mori
Source: Insects. 2026 Jan 24;17(2):135. doi: 10.3390/insects17020135 (PMC12940822; doi:10.3390/insects17020135)
Supplement: Supplementary file 1 [file insects-17-00135-s001.zip › Table S5.xlsx]

## Sheet: Sheet1
Table S4. The R² values for the curves
	Kd	R²
Figure 13.(a) ET binds to BmGS1 protein	2.467×10-6M	0.9011
Figure 13.(e) ET binds to BmGS1-E79A mut protein	3.899×10-5M	0.9652
Figure 13.(f) ET binds to BmGS1-R265A mut protein	1.346×10-5M	0.8971
	Kd	R²
Figure 13.(b) MSX binds to BmGS1 protein	7.032×10-6M	0.957
Figure 13.(g) MSX binds to BmGS1-R245A mut protein	1.886×10-5M	0.937
Figure 13.(h) MSX binds to BmGS1-E81A mut protein	1.214×10-5M	0.7187
Figure 13.(i) MSX binds to BmGS1-R286A mut protein.	1.665×10-5M	0.9716
